# Supplementary material for: Development of a Purple-Leaf Perillene Chemotype Line in Perilla frutescens Reveals Incomplete Linkage with Leaf Color
Source: Plants (Basel). 2026 Mar 28;15(7):1044. doi: 10.3390/plants15071044 (PMC13075182; doi:10.3390/plants15071044)
Supplement: Supplementary file 1 [file plants-15-01044-s001.zip]

Archive with 1 entries (1 files):
- plants-4206551-supplementary.pdf
